# Supplementary material for: Prevalence and risk factors of significant persistent pain symptoms after critical care illness: a prospective multicentric study
Source: Crit Care. 2023 May 25;27:199. doi: 10.1186/s13054-023-04491-w (PMC10208914; doi:10.1186/s13054-023-04491-w)
Supplement: Supplementary file 3 — Additional file 3: The ALGO-RÉA study group. [file 13054_2023_4491_MOESM3_ESM.xlsx]

## Sheet: Feuil1
Nom	Prenom	Mail	Institution
LEGER	Maxime	maxime.leger@chu-nantes.fr	Department of Anaesthesia and critical care, University hospital of Tours, F-49100, Angers, France
BERNARD	Tiphaine	tiphaine.bernard@chu-angers.fr	Department of Anaesthesia and critical care, University hospital of Tours, F-49100, Angers, France
CHAPALAIN	Xavier	xavier.chapalain@chu-brest.fr	Department of Anaesthesia and critical care, University hospital of Brest, F-29000, Brest, France
BOURAS	Marwan	marwan.bouras@chu-nantes.fr	Nantes Université, CHU Nantes, Pôle Anesthésie Réanimations, Service d’Anesthésie Réanimation chirurgicale, Hôtel Dieu, Nantes, F-44093 France
HOURMANT	Yannick	yannick.hourmant@ch-nantes.fr	Nantes Université, CHU Nantes, Pôle Anesthésie Réanimations, Service d’Anesthésie Réanimation chirurgicale, Hôtel Dieu, Nantes, F-44093 France
JARASSE	Cyril	cjarasse@chu-reims.fr	CHU de Reims, Service d’Anesthésie–Réanimation, Hôpital Maison Blanche, F-51100 Reims, France
DANGUY DES DESERTS	Marc	marc.danguy-des-deserts@intradef.gouv.fr	Hôpital d’Instruction des Armées Clermont Tonnerre, Rue Colonel Fonferrier, 29240, Brest, France
BIGNON	Anne	Anne.BIGNON@chu-lille.fr	Hôpital Claude Huriez, Pôle Anesthésie-Réanimation, médecine périopératoire et douleur, CHU Lille F-59000, Lille
CAILLIZE	Pauline		Service de Réanimation Polyvalente, Centre Hospitalier de Bretagne Sud, Lorient, France.
NESSELER	Nicolas	nicolas.nesseler@chu-rennes.fr	Department of Anaesthesia and critical care, Pontchaillou, University hospital of Rennes, France
PIQUEMAL	Karole	k.piquemal@chu-tours.fr	Department of Anaesthesia and critical care, University hospital of Tours, F-37000, Tours, France
BIGOT	Sebastien	sebastien.bigot@ch-bretagne-atlantique.fr	Service de Réanimation polyvalente, CHBA Vannes, Vannes, France
RENNER	Julie	julie.renner@intradef.gouv.fr	Hôpital d’Instruction des Armées Clermont Tonnerre, Rue Colonel Fonferrier, 29240, Brest, France
CERRO	Valérie	valerie.cerro01@chu-lyon.fr	Service d'Anesthésie-Réanimation, Hôpital Edouard Herriot, Hospices Civils de Lyon, Lyon, France
HEISEL	Nicolas	nicolas.heisel@ch-aubagne.fr	CH Aubagne, Pôle CARK, Service d’Anesthésie-Réanimation chirurgicale, Edmond Garcin, 179 Av. des soeurs Gastine, 13400 Aubagne, France
MAZZONI	Thierry	thierry.mazzoni@ch-cholet.fr	Service de Réanimation, centre hospitalier de Cholet, Cholet, France
DUBOSCQ	Etienne	etienne.duboscq@chu-poitiers.fr	Intensive care and anesthesia department, University hospital of Poitiers, University of Poitiers, Poitiers, France.
